# Supplementary material for: BSA-Seq for the Identification of Major Genes for EPN in Rice
Source: Int J Mol Sci. 2023 Oct 2;24(19):14838. doi: 10.3390/ijms241914838 (PMC10573429; doi:10.3390/ijms241914838)
Supplement: Supplementary file 1 [file ijms-24-14838-s001.zip]

Archive with 4 entries (3 files):
- ijms-2587380-supplementary/
- ijms-2587380-supplementary/Supplementary Table S1.xlsx
- ijms-2587380-supplementary/Supplementary Table S2.xlsx
- ijms-2587380-supplementary/Supplementary Table S3.xlsx
