# Supplementary material for: BSA-Seq for the Identification of Major Genes for EPN in Rice
Source: Int J Mol Sci. 2023 Oct 2;24(19):14838. doi: 10.3390/ijms241914838 (PMC10573429; doi:10.3390/ijms241914838)
Supplement: Supplementary file 1 [file ijms-24-14838-s001.zip › ijms-2587380-supplementary/Supplementary Table S1.xlsx]

## Sheet: Sheet1
Supplementary Table S1.Phenotypic variation of parents and F5 lines .
	Parents		F5
Trait	DL114	LY11	Mean	Maximum	Minimum	SD	Variance	Skewness	Kurtosis
Value	18.25	11.98	14.32	26.32	6.48	3.05762	9.34903	0.505951	0.783016
