# Supplementary material for: BSA-Seq for the Identification of Major Genes for EPN in Rice
Source: Int J Mol Sci. 2023 Oct 2;24(19):14838. doi: 10.3390/ijms241914838 (PMC10573429; doi:10.3390/ijms241914838)
Supplement: Supplementary file 1 [file ijms-24-14838-s001.zip › ijms-2587380-supplementary/Supplementary Table S2.xlsx]

## Sheet: Sheet1
Supplementary Table S2. Number of single nucleotide polymorphisms (SNPs) and InDels detected in samples .
Variation	Before Filter	After Filter
Total	1010636	288290
SNP	867195	247881
Indel	143441	40409
