# Supplementary material for: BSA-Seq for the Identification of Major Genes for EPN in Rice
Source: Int J Mol Sci. 2023 Oct 2;24(19):14838. doi: 10.3390/ijms241914838 (PMC10573429; doi:10.3390/ijms241914838)
Supplement: Supplementary file 1 [file ijms-24-14838-s001.zip › ijms-2587380-supplementary/Supplementary Table S3.xlsx]

## Sheet: Sheet1
Supplementary Table S3. QTLs conferring effective panicle numberEPN at maturity by 3 methods for identification using BSA-seq.
Method	QTLname	Chr	Start（bp）	End（bp）	Overlapping Value(Mb)
Δ（SNP-index）	qEPN7	7	23590001	29650000	6.06
	qEPN9	9	14730001	23012720	8.28
	qEPN11.1	11	90001	4350000	4.26
	qEPN11.2	11	19110001	20130000	1.02
	qEPN11.3	11	21110001	27370000	6.26
ED-Value	qEPN7	7	24620001	26470000	1.85
	qEPN9	9	14760001	21900000	7.14
	qEPN11	11	22810001	23840000	1.03
Fish-P-Value	qEPN7.1	7	23860001	27270000	3.41
	qEPN7.2	7	27810001	29650000	1.84
	qEPN9	9	15490001	23012720	7.52
	qEPN11.1	11	120001	2410000	2.29
	qEPN11.2	11	2490001	4330000	1.84
	qEPN11.3	11	21190001	23230000	2.04
